# Supplementary material for: Development of a Distance Education Program by a Land-Grant University Augments the 2-Year to 4-Year STEM Pipeline and Increases Diversity in STEM
Source: PLoS One. 2015 Apr 15;10(4):e0119548. doi: 10.1371/journal.pone.0119548 (PMC4398396; doi:10.1371/journal.pone.0119548)
Supplement: S1 Dataset — Datasets that were used in analysis of enrollment, retention, and academic performance of Distance Education in Microbiology and Cell Science Majors (XLSX) [file pone.0119548.s001.xlsx]

## Sheet: Enromment and Demographics
Fall Enrollment for MCB, MCS and MCY from year 2009 to 2014
2009 Enrollment		Race
Major	Admission Type	A	B	H	I	O	W	X	All
MCB	FTIC	49	13	25	3	1	89	5	185
	Transfer	5	4	11	1		44	2	67
MCS
MCY	FTIC	106	18	68	2		158	10	362
	Transfer		1	4			6	1	12
	Grand Total	160	36	108	6	1	297	18	626
2010 Enrollment		Race
Major	Admission Type	A	B	H	I	O	W	X	All
MCB	FTIC	51	11	23		2	107	5	199
	Transfer	5	5	8	1		37	2	58
MCS
MCY	FTIC	105	27	49	2	1	141	10	335
	Transfer	2	1	7		1	4	2	17
	Grand Total	163	44	87	3	4	289	19	609
2011 Enrollment		Race
Major	Admission Type	A	B	H	I	O	W	X	All
MCB	FTIC	42	15	27	1	2	116	4	207
	Transfer	5	3	14	1		31	4	58
MCS		1		4			6		11
MCY	FTIC	98	26	51	3		136	11	325
	Transfer	2	1	5		1	4	1	14
	Grand Total	148	45	101	5	3	293	20	615
2012 Enrollment		Race
Major	Admission Type	A	B	H	I	O	W	X	All
MCB	FTIC	36	11	27		1	92	9	176
	Transfer	5	3	12	1		34	6	61
MCS		1	1	6			15		23
MCY	FTIC	106	26	73			157	9	371
	Transfer	5	1	4			6	1	17
	Grand Total	153	42	122	1	1	304	25	648
2013 Enrollment		Race
Major	Admission Type	A	B	H	I	O	W	X	All
MCB	FTIC	33	6	32	1		95	10	177
	Transfer	5	5	13	1		31	2	57
MCS		1	5	14	1		17	4	42
MCY	FTIC	93	23	79		3	139	11	348
	Transfer	8	1	11		1	13	1	35
	Grand Total	140	40	149	3	4	295	28	659
2014 Enrollment		Race*										* 2014 data included Native Hawaiian/Pacific Islander and individuals of two or more races
Major	Admission Type	A	B	H	I	O	W	X	Native Hawaiian/Pacific Islander	Twor or More Races	All
MCB	FTIC	22	4	27	0	0	97	7	4	5	166
	Transfer	5	3	16	1	2	31	1	0	1	60
MCS		1	11	20	0	0	22	6	1	2	63
MCY	FTIC	59	16	84	0	0	151	9	2	6	327
	Transfer	6	2	14	1	1	18	3	1	0	46
	Grand Total	93	36	161	2	3	319	26	8	14	662
Major Code:
MCB	Microbiology major in College of Agricultural and Life Sciences
MCS	Distance education Microbiology majors in College of Agriculutral and Life Sciences
MCY	Microbiology Majors in College of Liberal Arts and Sciences
Admission type
FTIC	admitted as freshmen, first time in college
Transfer	admitted as transfer students - attending another institution prior to University of Florida
Race Code:
A = ASIAN OR (INCLUDES INDIAN SUBCONTINENT)
B = BLACK (NON-HISPANIC)
H = HISPANIC
I = AMERICAN INDIAN OR ALASKAN NATIVE
O = NONRESIDENT ALIEN
W = WHITE (NON-HISPANIC) (INCLUDES MIDDLE-EASTERN PEOPLES)
X = NOT REPORTED BY INDIVIDUAL

## Sheet: Retention
Retention - fall 2011 - fall 2012
	Graduated	Persisting		Total students
On-campus transfers (CALS)	23	9		70
distance education transfers (CALS)	5	11		24
Retention of 2 years

## Sheet: Academic performance
Fall 2013 GPA - CALS Microbiology Majors				GPA at Graduation - CALS Microbiology Majors (fall 2011 - spring 2014 graduates)
On-campus	On-campus Transfer	DE MCS		On-campus	On-campus Transfer	DE MCS
2.62	2.13	2.36		2.18426	2.68358	3.346
2.82	2.14	2.5		2.41278	2.18426	3.03393
2.83	2.58	2.52		2.48098	2.31525	3.292
2.85	2.66	2.82		2.56446	2.58429	3.82982
2.86	2.74	2.82		2.74569	2.62766	4
2.87	2.88	2.87		2.80462	2.67033
2.9	2.97	2.9		2.89844	2.71447
2.96	2.98	3.01		2.90625	2.71818
2.99	2.99	3.08		2.91532	2.81857
2.99	3	3.08		2.92417	2.8382
3.06	3.04	3.14		2.93193	2.85682
3.12	3.05	3.14		2.95385	2.86885
3.12	3.07	3.25		2.96864	2.87
3.17	3.13	3.31		3.01163	2.88493
3.17	3.15	3.44		3.0127	2.90952
3.18	3.16	3.48		3.05429	2.92131
3.19	3.16	3.49		3.11205	2.93438
3.21	3.31	3.5		3.16641	2.94861
3.23	3.4	3.55		3.17603	3.02955
3.23	3.4	3.66		3.19058	3.04603
3.25	3.43	3.7		3.19902	3.06364
3.25	3.46	3.79		3.20609	3.08116
3.26	3.5	3.83		3.21045	3.11081
3.29	3.51	3.83		3.22222	3.11205
3.3	3.62	3.88		3.22857	3.15333
3.32	3.66	4		3.24344	3.16098
3.32	3.69	4		3.25263	3.16111
3.34	3.73	4		3.27153	3.23385
3.36	3.77	4		3.28033	3.28857
3.39	3.88			3.2824	3.29494
3.4	3.93			3.30703	3.32687
3.41	4			3.31364	3.35246
3.41	4			3.32	3.35493
3.41	4			3.3378	3.3725
3.42	4			3.33835	3.38936
3.42	4			3.34925	3.43929
3.43				3.35038	3.47805
3.43				3.35038	3.51159
3.44				3.35046	3.62692
3.45				3.35524	3.64574
3.47				3.35979	3.68378
3.48				3.36604	3.70213
3.49				3.38034	3.7375
3.51				3.38699	3.7459
3.51				3.39149	3.75303
3.52				3.39297	3.78462
3.53				3.41589	3.88154
3.53				3.41938	3.97536
3.54				3.42066	4
3.57				3.44621
3.58				3.44917
3.58				3.44921
3.59				3.45538
3.6				3.47476
3.6				3.47807
3.61				3.48155
3.61				3.48396
3.61				3.49035
3.62				3.49203
3.63				3.50943
3.64				3.51132
3.65				3.51719
3.65				3.52167
3.66				3.52308
3.66				3.53276
3.66				3.5392
3.67				3.54417
3.68				3.54563
3.68				3.54565
3.68				3.55041
3.69				3.56174
3.69				3.56489
3.69				3.56842
3.7				3.57156
3.7				3.58532
3.7				3.58544
3.7				3.59439
3.7				3.59531
3.71				3.5969
3.72				3.60851
3.72				3.60859
3.73				3.6097
3.75				3.61593
3.76				3.63412
3.76				3.63583
3.79				3.64661
3.82				3.6472
3.83				3.65128
3.83				3.66031
3.85				3.66148
3.85				3.66283
3.86				3.6792
3.87				3.68
3.88				3.68125
3.89				3.69225
3.89				3.69875
3.9				3.70603
3.9				3.71183
3.91				3.71826
3.91				3.75047
3.93				3.752
3.93				3.76774
3.94				3.77016
3.95				3.77477
3.96				3.803
3.97				3.80435
3.98				3.81091
3.98				3.82083
4				3.83
4				3.8304
4				3.87395
4				3.87444
4				3.87607
4				3.87851
4				3.88288
				3.91913
				3.92045
				3.92241
				3.92647
				3.95
				3.97087
				4
